# Supplementary material for: Development of an Experimental Method Using a Portable Photosynthesis-Monitoring System to Measure Respiration Rates in Small-Sized Insects
Source: Insects. 2025 Jun 10;16(6):616. doi: 10.3390/insects16060616 (PMC12193473; doi:10.3390/insects16060616)
Supplement: Supplementary file 1 [file insects-16-00616-s001.zip]

Archive with 3 entries (3 files):
- insects-3624055-supplementary/Figure S1.tif
- insects-3624055-supplementary/Figure S2.tif
- insects-3624055-supplementary/Table S1.pdf
